# Supplementary material for: Small Gastric Stromal Tumors: An Underestimated Risk
Source: Cancers (Basel). 2022 Dec 6;14(23):6008. doi: 10.3390/cancers14236008 (PMC9740305; doi:10.3390/cancers14236008)
Supplement: Supplementary file 1 [file cancers-14-06008-s001.zip]

Archive with 1 entries (1 files):
- cancers-1972428-supplementary.pdf
